# Supplementary material for: Reconsidering the Selection Strategy in a Flemish Honey Bee Breeding Program: Towards Selection by Exclusion
Source: Insects. 2026 Jul 2;17(7):689. doi: 10.3390/insects17070689 (PMC13411069; doi:10.3390/insects17070689)
Supplement: Supplementary file 1 [file insects-17-00689-s001.zip]

Archive with 1 entries (1 files):
- insects-4374830-supplementary.pdf
